# Supplementary material for: Protective Effects of Astragalin Against Acute Ultraviolet B-Induced Photodamage in HaCaT Cells and Mouse Skin
Source: Int J Mol Sci. 2026 Apr 26;27(9):3839. doi: 10.3390/ijms27093839 (PMC13164545; doi:10.3390/ijms27093839)
Supplement: Supplementary file 1 [file ijms-27-03839-s001.zip]

Archive with 1 entries (1 files):
- ijms-4235711-supplementary.pdf
